# Supplementary material for: Synthesis, Antimicrobial and Antibiofilm Activities, and Molecular Docking Investigations of 2-(1H-Indol-3-yl)-1H-benzo[d]imidazole Derivatives
Source: Molecules. 2023 Oct 14;28(20):7095. doi: 10.3390/molecules28207095 (PMC10609029; doi:10.3390/molecules28207095)
Supplement: Supplementary file 1 [file molecules-28-07095-s001.zip]

Archive with 1 entries (1 files):
- molecules-2657091-supplementary.pdf
